# Supplementary material for: Association between MCU Gene Polymorphisms with Obesity: Findings from the All of Us Research Program
Source: Genes (Basel). 2024 Apr 19;15(4):512. doi: 10.3390/genes15040512 (PMC11050077; doi:10.3390/genes15040512)
Supplement: Supplementary file 1 [file genes-15-00512-s001.zip]

Archive with 1 entries (1 files):
- genes-2947002-supplementary.pdf
